# Supplementary material for: Hydroperoxidation of Docosahexaenoic Acid by Human ALOX12 and pigALOX15-mini-LOX
Source: Int J Mol Sci. 2023 Mar 23;24(7):6064. doi: 10.3390/ijms24076064 (PMC10094721; doi:10.3390/ijms24076064)
Supplement: Supplementary file 1 [file ijms-24-06064-s001.zip]

Archive with 1 entries (1 files):
- ijms-2249651-supplementary.pdf
